# Supplementary material for: Human Brain Microvascular Endothelial Cells Exposure to SARS-CoV-2 Leads to Inflammatory Activation through NF-κB Non-Canonical Pathway and Mitochondrial Remodeling
Source: Viruses. 2023 Mar 14;15(3):745. doi: 10.3390/v15030745 (PMC10056985; doi:10.3390/v15030745)
Supplement: Supplementary file 1 [file viruses-15-00745-s001.zip]

Archive with 1 entries (1 files):
- viruses-2176478-supplementary.pdf
